# Supplementary material for: Wide‐Temperature Electrolyte Design via Cation‐Anion Solvation Engineering for 4.6 V Lithium‐Ion Batteries
Source: Adv Sci (Weinh). 2025 May 21;12(32):e03151. doi: 10.1002/advs.202503151 (PMC12407330; doi:10.1002/advs.202503151)
Supplement: Supplementary file 2 — Supporting Information [file ADVS-12-e03151-s002.zip]

Archive with 4 entries (4 files):
- Long-term cycling performance of full cells.xlsx
- LT cycling performance of LCO cathode.xlsx
- RT cycling performance of LCO cathode.xlsx
- HT cycling performance of LCO cathode.xlsx
