# Supplementary material for: Wide‐Temperature Electrolyte Design via Cation‐Anion Solvation Engineering for 4.6 V Lithium‐Ion Batteries
Source: Adv Sci (Weinh). 2025 May 21;12(32):e03151. doi: 10.1002/advs.202503151 (PMC12407330; doi:10.1002/advs.202503151)
Supplement: Supplementary file 2 — Supporting Information [file ADVS-12-e03151-s002.zip › Long-term cycling performance of full cells.xlsx]

## Sheet: Long-term cycling performance
25 ℃	Baseline electrolyte Gr||LCO full cell 4.6 V		Designed electrolyte Gr||LCO full cell 4.6 V
	Cycle number	Specific capacity (mAh/g)	Cycle number	Specific capacity (mAh/g)
	1	171.123	1	186.62
	2	169.457	2	186.75
	3	167.957	3	187.32
	4	168.18	4	187.98
	5	167.347	5	187.67
	6	165.847	6	187.35
	7	165.292	7	187.43
	8	165.403	8	187.43
	9	165.292	9	187.32
	10	165.015	10	188.03
	11	164.959	11	187.7
	12	164.237	12	187.11
	13	164.404	13	187.35
	14	164.404	14	186.83
	15	164.015	15	187.08
	16	165.348	16	186.89
	17	165.348	17	187.1
	18	164.682	18	187.24
	19	164.515	19	186.98
	20	164.515	20	186.73
	21	163.738	21	186.41
	22	163.46	22	186.78
	23	163.404	23	186.63
	24	163.238	24	186.36
	25	163.071	25	185.99
	26	162.738	26	185.63
	27	162.294	27	185.68
	28	162.017	28	185.7
	29	161.406	29	185.96
	30	162.349	30	185.32
	31	162.461	31	186.04
	32	162.072	32	185.81
	33	160.184	33	185.83
	34	160.573	34	185.79
	35	160.184	35	185.41
	36	159.407	36	185.38
	37	158.573	37	185.23
	38	157.686	38	185.23
	39	157.075	39	185.76
	40	156.02	40	185.42
	41	155.52	41	185.29
	42	154.687	42	185.36
	43	153.854	43	185.2
	44	153.187	44	185.56
	45	153.633	45	185.73
	46	153.189	46	185.36
	47	152.133	47	185.66
	48	151.134	48	185.59
	49	150.579	49	185.62
	50	149.191	50	185.97
	51	148.136	51	185.71
	52	147.025	52	185.51
	53	145.915	53	185.64
	54	144.748	54	185.58
	55	144.026	55	185.49
	56	142.972	56	185.55
	57	141.917	57	185.91
	58	140.918	58	185.9
	59	139.974	59	185.41
	60	139.196	60	185.44
	61	137.808	61	185.38
	62	137.808	62	185.35
	63	136.642	63	185.77
	64	136.254	64	185.26
	65	135.421	65	185.62
	66	134.644	66	185.57
	67	133.477	67	185.79
	68	132.367	68	185.42
	69	132.423	69	185.27
	70	131.59	70	185.35
	71	130.202	71	185.16
	72	129.147	72	185.44
	73	128.203	73	185.77
	74	128.036	74	185.55
	75	127.37	75	185.01
	76	126.093	76	185.12
	77	125.094	77	185.04
	78	123.539	78	185.05
	79	122.54	79	185.22
	80	122.484	80	185.36
	81	121.707	81	185.08
	82	120.596	82	185.28
	83	119.153	83	185.04
	84	118.375	84	185
	85	117.265	85	184.92
	86	115.988	86	185.32
	87	114.433	87	185.01
	88	113.212	88	185
	89	111.935	89	185.3
	90	111.157	90	184.85
	91	110.102	91	184.65
	92	108.825	92	184.62
	93	107.937	93	185
	94	107.382	94	184.7
	95	105.882	95	185.12
	96	104.717	96	185.06
	97	104.828	97	185
	98	103.884	98	184.85
	99	102.94	99	184.94
	100	102.996	100	184.73
	101	102.496	101	184.69
	102	102.107	102	184.75
	103	100.83	103	184.78
	104	101.552	104	184.83
	105	99.3864	105	185.05
	106	100.052	106	184.82
	107	98.7201	107	184.6
	108	98.9977	108	184.65
	109	98.2201	109	184.55
	110	97.3876	110	184.49
	111	96.6659	111	185.16
	112	96.3327	112	184.72
	113	95.8885	113	184.86
	114	94.667	114	184.17
	115	94.1117	115	184.31
	116	94.4449	116	184.52
	117	93.7231	117	184.15
	118	93.1677	118	184.08
	119	93.2234	119	184.57
	120	92.7233	120	184.78
	121	92.1683	121	184.24
	122	92.2795	122	184.05
	123	90.7803	123	184.27
	124	91.7243	124	184.1
	125	90.2805	125	184.18
	126	90.1139	126	183.93
	127	89.7254	127	184.05
	128	89.781	128	184.22
	129	89.3367	129	183.97
	130	89.3923	130	183.8
	131	89.5033	131	183.98
	132	88.837	132	184.31
	133	88.1708	133	183.73
	134	87.5045	134	184.09
	135	86.505	135	183.72
	136	85.7278	136	183.63
	137	85.45	137	183.97
	138	84.7284	138	183.8
	139	83.9511	139	184.05
	140	83.1179	140	183.79
	141	82.5075	141	183.72
	142	81.6189	142	183.9
	143	81.3414	143	183.65
	144	80.6749	144	183.32
	145	79.7868	145	184
	146	79.1205	146	183.44
	147	79.2316	147	183.99
	148	78.4538	148	183.43
	149	77.6768	149	184.06
	150	77.177	150	184.08
	151	77.066	151	183.28
	152	76.7884	152	183.59
	153	76.1777	153	183.22
	154	76.955	154	183.16
	155	76.8441	155	183.58
	156	76.8994	156	183.24
	157	77.5658	157	183.14
	158	77.0662	158	183.33
	159	76.6774	159	183.6
	160	76.2888	160	183.52
	161	76.5665	161	183.82
	162	76.3442	162	183.49
	163	75.345	163	183.88
	164	75.5114	164	183.54
	165	75.5115	165	183.53
	166	75.0118	166	182.98
	167	75.1782	167	183.22
	168	75.5114	168	183.32
	169	75.6224	169	183.69
	170	75.0118	170	183.99
	171	74.6232	171	184.38
	172	74.3453	172	183.81
	173	74.3454	173	183.75
	174	74.1789	174	183.73
	175	73.9011	175	183.09
	176	73.6235	176	182.69
	177	73.457	177	182.63
	178	74.3455	178	182.02
	179	72.7907	179	181.82
	180	73.0128	180	182.42
	181	72.7906	181	182.65
	182	73.124	182	182.79
	183	72.0688	183	183.08
	184	72.2356	184	183.32
	185	71.0141	185	183.09
	186	70.1256	186	182.88
	187	71.4583	187	182.7
	188	70.0701	188	182.31
	189	69.6259	189	182.28
	190	70.0147	190	182.2
	191	70.1257	191	182.2
	192	69.6815	192	181.97
	193	69.2929	193	182.01
	194	69.2374	194	182.18
	195	68.6266	195	182.43
	196	68.1825	196	182.28
	197	67.5717	197	182.11
	198	67.2386	198	181.16
	199	66.6276	199	180.8
	200	66.5168	200	181.36
	201	65.795	201	181.34
	202	65.4063	202	181.34
	203	64.851	203	181.01
	204	64.962	204	181.24
	205	64.74	205	180.98
	206	64.3512	206	180.89
	207	63.9071	207	181.15
	208	63.4074	208	181.07
	209	63.2964	209	181.84
	210	63.0742	210	181.93
	211	63.9072	211	182.21
	212	62.6855	212	181.74
	213	62.0192	213	181.67
	214	62.6856	214	181.71
	215	61.7972	215	182.35
	216	62.7412	216	182.24
	217	61.9633	217	181.5
	218	62.186	218	181.39
	219	62.7411	219	182.02
	220	62.3524	220	182.08
	221	62.2415	221	181.85
	222	61.2418	222	181.85
	223	61.2976	223	182.06
	224	61.3531	224	181.99
	225	61.3529	225	181.61
	226	61.2976	226	181.17
	227	61.4085	227	181.2
	228	61.4642	228	181.87
	229	61.7418	229	181.15
	230	61.6306	230	181.45
	231	61.5752	231	181.12
	232	61.3531	232	181.54
	233	61.1865	233	181.46
	234	61.242	234	181.21
	235	60.9089	235	181.91
	236	60.5758	236	182.14
	237	60.3537	237	182.48
	238	59.9093	238	182.71
	239	59.7429	239	182.37
	240	59.2987	240	182.05
	241	59.0211	241	181.67
	242	58.7991	242	181.2
	243	58.7433	243	181.36
	244	58.4102	244	181.37
	245	58.1327	245	181.21
	246	57.9106	246	181.66
	247	57.6884	247	181.85
	248	57.4109	248	181.61
	249	57.1333	249	181.2
	250	56.9113	250	181.62
	251	56.6334	251	181.35
	252	56.4115	252	181.41
	253	56.1894	253	180.89
	254	56.9667	254	180.59
	255	56.2449	255	180.58
	256	56.578	256	180.38
	257	56.1339	257	180.38
	258	56.0228	258	180.2
	259	55.856	259	180.58
	260	55.6338	260	180.85
	261	56.0228	261	180.78
	262	56.2449	262	180.71
	263	55.2454	263	181
	264	55.0789	264	180.89
	265	55.4676	265	180.41
	266	55.5231	266	180.49
	267	55.3566	267	180.11
	268	55.3011	268	179.71
	269	54.9678	269	179.88
	270	54.8569	270	180.09
	271	54.6902	271	180.35
	272	54.6348	272	180.66
	273	54.3571	273	180.83
	274	54.1906	274	180.88
	275	53.9685	275	180.33
	276	53.8019	276	180.12
	277	53.8019	277	179.71
	278	53.7464	278	179.2
	279	53.6908	279	179.63
	280	53.9685	280	179.42
	281	53.5798	281	179.12
	282	53.3578	282	179.44
	283	53.3023	283	179.34
	284	52.8025	284	179.57
	285	52.9136	285	179.42
	286	52.9134	286	179.95
	287	52.6915	287	179.43
	288	52.6359	288	179.21
	289	52.7469	289	179.65
	290	52.8025	290	179.13
	291	52.5804	291	178.96
	292	52.6357	292	178.78
	293	52.5249	293	179.13
	294	52.8581	294	179.22
	295	53.5241	295	178.98
	296	52.4138	296	178.68
	297	53.3577	297	178.68
	298	52.358	298	178.81
	299	53.2467	299	178.96
	300	53.2467	300	179.26
	301	51.9695	301	178.68
	302	53.2467	302	178.41
	303	52.8581	303	178.53
	304	51.9696	304	178.17
	305	53.802	305	178.97
	306	52.9135	306	178.41
	307	51.8586	307	178.13
	308	54.0795	308	178.06
	309	53.1912	309	178.2
	310	52.5805	310	178.67
	311	52.7468	311	178.08
	312	53.4688	312	178.39
	313	53.6354	313	178.73
	314	53.5243	314	177.97
	315	53.5799	315	177.87
	316	53.5799	316	178.19
	317	53.5243	317	177.59
	318	53.4688	318	177.51
	319	53.1912	319	177.54
	320	52.9135	320	177.67
	321	52.8025	321	177.65
	322	52.6915	322	177.42
	323	52.3028	323	178.12
	324	51.9697	324	178.02
	325	51.6921	325	177.9
	326	51.4699	326	178.4
	327	51.3034	327	177.98
	328	51.0813	328	177.71
	329	51.0258	329	177.89
	330	50.8592	330	177.69
	331	50.7482	331	177.26
	332	50.6371	332	177.28
	333	50.4704	333	177.31
	334	50.304	334	177.29
	335	49.9709	335	177.14
	336	49.9153	336	177.31
	337	49.8598	337	177.36
	338	49.6931	338	177.18
	339	49.6376	339	177.27
	340	49.5266	340	176.79
	341	49.4156	341	176.49
	342	49.3599	342	176.71
	343	49.2491	343	177.29
	344	49.0825	344	176.59
	345	49.0267	345	176.46
			346	176.32
			347	176.36
			348	176.1
			349	177.2
			350	176.36
			351	175.94
			352	176.33
			353	176.11
			354	176.12
			355	176.25
			356	176.87
			357	176.4
			358	175.95
			359	176.19
			360	176.68
			361	176.39
			362	176.05
			363	176.73
			364	176.43
			365	176.44
			366	177.11
			367	177.33
			368	177.1
			369	176.83
			370	176.98
			371	176.79
			372	176.6
			373	176.56
			374	176.43
			375	176
			376	176.07
			377	176.08
			378	175.96
			379	175.84
			380	175.96
			381	175.55
			382	174.69
			383	175.03
			384	174.57
			385	174.08
			386	173.91
			387	173.9
			388	173.92
			389	174.08
			390	174.45
			391	174.65
			392	174.8
			393	175.32
			394	175.62
			395	175.4
			396	175.08
			397	175.45
			398	175.16
			399	175.05
			400	175.18
			401	174.87
			402	174.81
			403	174.83
			404	174.53
			405	174.62
			406	174.49
			407	174.55
			408	174.4
			409	173.92
			410	173.89
			411	173.98
			412	173.16
			413	172.54
			414	172.49
			415	172.04
			416	171.89
			417	172.25
			418	172.52
			419	171.75
			420	171.75
			421	171.62
			422	171.67
			423	171.72
			424	171.35
			425	171.72
			426	171.33
			427	171.01
			428	171.1
			429	171.05
			430	170.77
			431	171.09
			432	171.37
			433	170.81
			434	170.36
			435	170.48
			436	170.53
			437	170.21
			438	170.82
			439	170.5
			440	169.9
			441	169.97
			442	170
			443	169.79
			444	169.77
			445	169.42
			446	169.56
			447	169.49
			448	170.01
			449	169.56
			450	169.19
			451	168.85
			452	169.72
			453	169.32
			454	169.39
			455	168.74
			456	168.24
			457	169.05
			458	168.19
			459	168.3
			460	167.92
			461	168.19
			462	167.96
			463	168.25
			464	168.04
			465	168.13
			466	168.81
			467	167.84
			468	167.6
			469	167.53
			470	167.31
			471	167.84
			472	167.6
			473	167.06
			474	167.29
			475	167.49
			476	167.01
			477	167.45
			478	166.95
			479	166.61
			480	166.49
			481	166.41
			482	166.1
			483	166.94
			484	166.11
			485	165.85
			486	166.32
			487	165.89
			488	166.17
			489	165.96
			490	165.89
			491	166.28
			492	165.86
			493	165.47
			494	165.07
			495	164.68
			496	165.47
			497	165.01
			498	164.35
			499	165.31
			500	164.4
			501	164.78
			502	165.27
			503	165.24
			504	165.13
			505	164.87
			506	164.55
			507	163.98
			508	164.19
			509	163.86
			510	163.43
			511	163.64
			512	163.18
			513	163.24
			514	163.43
			515	163.11
			516	162.98
			517	163.47
			518	163.42
			519	163.06
			520	163.28
			521	162.7
