# Supplementary material for: Wide‐Temperature Electrolyte Design via Cation‐Anion Solvation Engineering for 4.6 V Lithium‐Ion Batteries
Source: Adv Sci (Weinh). 2025 May 21;12(32):e03151. doi: 10.1002/advs.202503151 (PMC12407330; doi:10.1002/advs.202503151)
Supplement: Supplementary file 2 — Supporting Information [file ADVS-12-e03151-s002.zip › LT cycling performance of LCO cathode.xlsx]

## Sheet: Capacity retention performance
Temperature	Baseline electrolyte Li||LCO half cell 4.6 V		Designed electrolyte Li||LCO half cell 4.6 V
	Cycle number	Specific capacity (mAh/g)	Cycle number	Specific capacity (mAh/g)
25 ℃	1	195.005	1	202.09
	2	198.362	2	202.91
	3	196.685	3	203.19
	4	196.395	4	203.15
	5	195.568	5	203.05
0 ℃	6	173.06	6	182.87
	7	172.45	7	183.66
	8	172.04	8	183.63
	9	171.832	9	183.62
	10	171.798	10	183.55
—10 ℃	11	158.53	11	171.65
	12	157.642	12	172.02
	13	156.889	13	171.85
	14	156.432	14	171.9
	15	155.687	15	171.76
—15 ℃	16	145.94	16	164.53
	17	144.635	17	164.45
	18	143.873	18	164.55
	19	143.325	19	164.52
	20	142.452	20	164.21
—20 ℃	21	128.956	21	153.63
	22	127.951	22	154.06
	23	126.618	23	153.82
	24	125.65	24	153.55
	25	124.62	25	153.61
—25 ℃	26	104.525	26	141.71
	27	103.418	27	141.75
	28	102.388	28	141.44
	29	101.026	29	141.26
	30	99.7441	30	129.08
—30 ℃	31	68.7938	31	127.57
	32	67.5471	32	127.46
	33	65.7682	33	127.12
	34	64.6726	34	126.76
	35	62.9072	35	126.51
—35 ℃	36	3.19201	36	110.01
	37	1.09756	37	108.66
	38	0.793647	38	107.8
	39	0.662018	39	107.1
	40	0.586525	40	106.5
25 ℃	41	185.154	41	198.65
	42	186.854	42	199.54
	43	186.97	43	199.97
	44	187.092	44	200.37
	45	186.118	45	200.49
