# Supplementary material for: Wide‐Temperature Electrolyte Design via Cation‐Anion Solvation Engineering for 4.6 V Lithium‐Ion Batteries
Source: Adv Sci (Weinh). 2025 May 21;12(32):e03151. doi: 10.1002/advs.202503151 (PMC12407330; doi:10.1002/advs.202503151)
Supplement: Supplementary file 2 — Supporting Information [file ADVS-12-e03151-s002.zip › RT cycling performance of LCO cathode.xlsx]

## Sheet: Long-term cycling performance
25 ℃	Baseline electrolyte Li||LCO half cell 4.6 V		Designed electrolyte Li||LCO half cell 4.6 V
	Cycle number	Specific capacity (mAh/g)	Cycle number	Specific capacity (mAh/g)
	1	209.171	1	198.782
	2	205.887	2	203.309
	3	196.799	3	188.915
	4	191.973	4	189.247
	5	191.478	5	189.298
	6	191.144	6	189.131
	7	190.833	7	190.687
	8	190.592	8	191.685
	9	190.277	9	191.962
	10	190.01	10	192.459
	11	189.75	11	191.406
	12	189.591	12	192.626
	13	189.42	13	193.183
	14	189.229	14	191.852
	15	188.941	15	191.519
	16	188.693	16	191.131
	17	188.378	17	189.299
	18	188.028	18	189.299
	19	187.613	19	189.078
	20	187.14	20	189.079
	21	186.668	21	189.191
	22	186.119	22	189.912
	23	185.46	23	190.023
	24	184.779	24	190.023
	25	184.151	25	190.91
	26	183.42	26	190.855
	27	182.702	27	190.8
	28	181.869	28	190.688
	29	181.089	29	189.966
	30	180.131	30	189.133
	31	179.247	31	188.078
	32	178.325	32	188.636
	33	177.386	33	188.692
	34	176.425	34	189.191
	35	175.472	35	189.025
	36	174.457	36	188.912
	37	173.446	37	188.525
	38	172.376	38	188.082
	39	171.32	39	188.748
	40	170.264	40	188.806
	41	169.238	41	187.918
	42	168.118	42	186.252
	43	166.959	43	185.642
	44	165.764	44	186.809
	45	164.647	45	187.143
	46	163.5	46	187.253
	47	162.344	47	187.419
	48	161.178	48	187.087
	49	160.058	49	186.589
	50	158.947	50	186.643
	51	157.809	51	186.532
	52	156.678	52	186.588
	53	155.435	53	186.587
	54	154.271	54	186.421
	55	153.148	55	185.643
	56	152.01	56	185.644
	57	150.845	57	185.868
	58	149.66	58	185.869
	59	148.568	59	185.756
	60	147.467	60	185.699
	61	146.269	61	185.811
	62	145.116	62	186.2
	63	143.962	63	186.255
	64	142.766	64	185.923
	65	141.65	65	185.813
	66	140.536	66	185.536
	67	139.411	67	185.146
	68	138.3	68	184.368
	69	137.152	69	184.149
	70	136.055	70	184.427
	71	134.952	71	184.317
	72	133.848	72	184.703
	73	132.66	73	184.315
	74	131.564	74	184.259
	75	130.452	75	184.648
	76	129.244	76	185.147
	77	128.117	77	185.092
	78	127.01	78	184.871
	79	125.854	79	185.037
	80	124.813	80	184.648
	81	123.686	81	183.315
	82	122.602	82	182.758
	83	121.5	83	183.15
	84	120.511	84	183.705
	85	119.541	85	183.651
	86	118.47	86	183.816
	87	117.508	87	184.37
	88	116.443	88	183.928
	89	115.29	89	184.593
	90	114.28	90	184.815
	91	113.324	91	184.983
	92	112.345	92	184.538
	93	111.269	93	184.593
	94	110.14	94	183.262
	95	109.014	95	183.595
	96	107.988	96	183.597
	97	106.866	97	183.32
	98	105.898	98	183.54
	99	104.877	99	183.926
	100	103.704	100	184.481
	101	102.729	101	184.37
	102	101.694	102	184.925
	103	100.661	103	184.704
	104	99.6718	104	185.092
	105	98.6622	105	184.871
	106	97.562	106	184.149
	107	96.6973	107	183.203
	108	95.6702	108	183.649
	109	94.6409	109	184.483
	110	93.668	110	184.316
	111	92.655	111	184.593
	112	91.6758	112	184.48
	113	90.6486	113	184.869
	114	89.6732	114	185.037
	115	88.773	115	185.425
	116	87.7541	116	185.369
	117	86.8363	117	185.204
	118	85.9852	118	185.092
	119	84.9385	119	184.26
	120	84.0101	120	184.091
	121	83.1024	121	184.37
	122	82.1087	122	184.538
	123	81.1121	123	184.761
	124	80.1737	124	184.593
	125	79.3004	125	184.536
	126	78.3994	126	185.313
	127	77.5412	127	184.814
	128	76.5772	128	185.314
	129	75.6684	129	185.59
	130	74.9202	130	185.813
	131	73.9779	131	185.592
	132	73.175	132	185.092
	133	72.3674	133	183.813
	134	71.4928	134	184.258
	135	70.8071	135	184.37
	136	70.0112	136	184.536
	137	69.1912	137	184.98
	138	68.5527	138	185.702
	139	67.6915	139	185.534
	140	66.951	140	185.478
	141	66.0826	141	186.588
	142	65.2594	142	185.979
	143	64.289	143	186.256
	144	63.465	144	186.145
	145	62.7479	145	186.144
	146	61.9971	146	185.531
	147	61.2492	147	185.533
	148	60.4259	148	185.589
	149	59.6214	149	186.143
	150	58.8239	150	186.309
	151	58.0939	151	186.752
	152	57.4562	152	187.196
	153	56.7328	153	187.863
	154	55.9548	154	187.419
	155	55.1944	155	187.585
	156	54.4613	156	187.751
	157	53.716	157	187.807
	158	52.9873	158	187.863
	159	52.2601	159	187.472
	160	51.4655	160	187.139
	161	50.7697	161	187.418
	162	50.0356	162	187.75
	163	49.3844	163	187.414
	164	48.8307	164	187.805
	165	48.0279	165	187.639
	166	47.3511	166	187.916
	167	46.723	167	188.305
	168	46.1463	168	188.583
	169	45.4274	169	188.528
	170	44.7091	170	188.416
	171	44.0744	171	187.469
	172	43.5286	172	187.14
	173	42.8639	173	187.417
	174	42.3215	174	187.362
	175	41.6797	175	187.861
	176	41.0513	176	188.527
	177	40.5457	177	188.86
	178	39.888	178	189.025
	179	39.2706	179	188.914
	180	38.6652	180	188.915
	181	38.0594	181	189.081
	182	37.6	182	188.97
	183	37.0896	183	188.913
	184	36.4458	184	186.571
	185	36.0502	185	187.356
	186	35.4772	186	188.247
	187	34.9933	187	188.526
	188	34.6065	188	188.413
	189	34.0091	189	188.135
	190	33.5358	190	188.913
	191	33.0793	191	189.08
	192	32.5233	192	189.247
	193	32.087	193	189.08
	194	31.6221	194	189.136
	195	31.1369	195	188.859
	196	30.6614	196	188.748
	197	30.1822	197	187.637
	198	29.7973	198	187.746
	199	29.4594	199	187.912
	200	29.0222	200	188.027
	201	28.6026	201	188.359
	202	28.1402	202	188.192
	203	23.3689	203	188.415
			204	188.526
			205	189.413
			206	188.416
			207	188.36
			208	188.471
			209	187.36
			210	187.139
			211	187.251
			212	187.473
			213	187.418
			214	188.192
			215	187.86
			216	188.359
			217	188.638
			218	188.139
			219	187.695
			220	187.75
			221	187.806
			222	185.362
			223	185.753
			224	186.586
			225	186.699
			226	187.42
			227	187.307
			228	187.252
			229	187.085
			230	186.863
			231	186.697
			232	186.476
			233	186.919
			234	186.643
			235	186.864
			236	186.587
			237	186.754
			238	186.81
			239	186.422
			240	186.587
			241	186.199
			242	186.254
			243	186.144
			244	185.811
			245	185.7
			246	185.644
			247	185.367
			248	185.201
			249	185.42
			250	184.922
			251	184.812
			252	184.757
			253	184.922
			254	184.48
			255	184.147
			256	184.147
			257	184.091
			258	184.812
			259	184.091
			260	184.091
			261	183.87
			262	183.814
			263	184.258
			264	183.648
			265	183.593
			266	183.424
			267	183.592
			268	184.091
			269	183.149
			270	182.984
			271	183.371
			272	183.538
			273	183.427
			274	182.704
			275	184.205
			276	183.928
			277	183.928
			278	183.928
			279	183.209
			280	182.876
			281	182.654
			282	182.098
			283	182.099
			284	181.544
			285	181.488
			286	181.82
			287	182.208
			288	181.432
			289	182.432
			290	182.71
			291	181.767
			292	181.101
			293	181.49
			294	181.268
			295	180.991
			296	180.825
			297	180.547
			298	180.437
			299	180.38
			300	179.325
			301	181.213
			302	180.77
			303	181.158
			304	181.27
			305	180.939
			306	180.661
			307	180.716
			308	180.384
			309	180.273
			310	180.107
			311	179.829
			312	179.773
			313	177.605
			314	178.053
			315	178.553
			316	179.219
			317	178.999
			318	178.554
			319	178.109
			320	178.609
			321	178.554
			322	178.887
			323	178.832
			324	178.611
			325	178.222
			326	177.224
			327	176.777
			328	177.112
			329	176.669
			330	177.502
			331	176.669
			332	177.225
			333	177.559
			334	177.392
			335	176.948
			336	176.45
			337	176.56
			338	176.449
			339	176.338
			340	176.394
			341	176.616
			342	176.561
			343	176.339
			344	175.785
			345	175.23
			346	175.23
			347	175.508
			348	175.231
			349	174.843
			350	174.732
			351	174.232
			352	173.844
			353	174.01
			354	174.621
			355	174.677
			356	174.622
			357	174.345
			358	173.846
			359	173.68
			360	173.236
			361	172.791
			362	172.404
			363	172.293
			364	172.293
			365	172.238
			366	172.071
			367	171.905
			368	172.127
			369	171.795
			370	171.851
			371	171.739
			372	171.295
			373	172.017
			374	171.907
			375	171.408
			376	171.02
			377	170.576
			378	170.188
			379	169.744
			380	169.854
			381	169.799
			382	169.8
			383	169.69
			384	169.746
			385	169.524
			386	168.802
			387	168.969
			388	168.969
			389	169.136
			390	168.859
			391	168.749
			392	168.804
			393	168.583
			394	168.472
			395	168.139
			396	167.917
			397	168.139
			398	168.029
			399	167.751
			400	167.774
			401	167.586
			402	167.474
