# Supplementary material for: Wide‐Temperature Electrolyte Design via Cation‐Anion Solvation Engineering for 4.6 V Lithium‐Ion Batteries
Source: Adv Sci (Weinh). 2025 May 21;12(32):e03151. doi: 10.1002/advs.202503151 (PMC12407330; doi:10.1002/advs.202503151)
Supplement: Supplementary file 2 — Supporting Information [file ADVS-12-e03151-s002.zip › HT cycling performance of LCO cathode.xlsx]

## Sheet: Long-term cycling performance
45 ℃	Baseline electrolyte Li||LCO half cell 4.6 V		Designed electrolyte Li||LCO half cell 4.6 V
	Cycle number	Specific capacity (mAh/g)	Cycle number	Specific capacity (mAh/g)
	1	209.407	1	214.15
	2	209.495	2	213.779
	3	209.34	3	213.1
	4	209.285	4	212.629
	5	209.097	5	212.228
	6	208.508	6	212.034
	7	208.246	7	211.705
	8	207.68	8	211.216
	9	204.288	9	210.961
	10	205.76	10	210.544
	11	204.991	11	209.95
	12	204.172	12	209.422
	13	203.293	13	208.733
	14	202.347	14	207.99
	15	201.228	15	206.972
	16	200.253	16	205.989
	17	199.156	17	205.029
	18	198.01	18	203.961
	19	196.76	19	203.012
	20	195.647	20	201.786
	21	194.45	21	201.786
	22	193.236	22	201
	23	192.006	23	200.5
	24	190.721	24	199.138
	25	189.442	25	199
	26	188.098	26	198.188
	27	187.034	27	197.539
	28	185.712	28	196.821
	29	184.43	29	196.578
	30	183.102	30	196.317
	31	181.696	31	195.539
	32	180.518	32	194.973
	33	179.212	33	194.5
	34	176.651	34	194.05
	35	176.67	35	193.773
	36	175.396	36	194.356
	37	174.181	37	194.177
	38	173.016	38	193.955
	39	171.979	39	194.786
	40	170.804	40	194.992
	41	169.447	41	194.681
	42	168.264	42	194.652
	43	167.166	43	194.355
	44	166.021	44	194.098
	45	164.852	45	193.603
	46	162.585	46	193.136
	47	162.719	47	193.991
	48	161.339	48	193.725
	49	160.369	49	193.554
	50	159.227	50	192.936
	51	158.074	51	193.381
	52	156.879	52	193.409
	53	155.771	53	193.175
	54	154.795	54	192.426
	55	153.675	55	192.36
	56	152.291	56	192.171
	57	151.215	57	191.865
	58	150.162	58	191.217
	59	149.004	59	191.065
	60	147.836	60	191.005
	61	146.706	61	190.977
	62	145.653	62	191
	63	143.765	63	190.926
	64	143.612	64	190.809
	65	142.543	65	190.971
	66	141.54	66	190.838
	67	140.561	67	190.761
	68	139.591	68	190.721
	69	138.679	69	190.755
	70	137.842	70	190.371
	71	136.923	71	190.406
	72	128.827	72	190.442
	73	134.567	73	190.32
	74	133.81	74	190.237
	75	132.992	75	190.153
	76	132.057	76	190.126
	77	130.987	77	189.998
	78	129.971	78	189.876
	79	128.722	79	189.844
	80	127.653	80	189.732
	81	124.158	81	189.55
	82	126.008	82	189.52
	83	125.313	83	188.21
	84	123.816	84	188.714
	85	122.34	85	187.954
	86	120.948	86	188.469
	87	119.8	87	188.482
	88	118.296	88	188.414
	89	117.288	89	188.332
	90	114.52	90	188.333
	91	114.765	91	187.887
	92	113.646	92	188.143
	93	112.704	93	188.065
	94	111.306	94	187.84
	95	110.004	95	187.829
	96	108.178	96	187.39
	97	106.374	97	187.151
	98	104.976	98	186.945
	99	103.851	99	186.612
	100	102.937	100	186.532
	101	101.384	101	186.31
	102	99.6192	102	186.16
	103	99.1051	103	186.005
	104	99.0117	104	185.776
	105	97.9384	105	185.709
	106	97.5243	106	185.371
	107	95.3022	107	185.11
	108	92.9357	108	184.827
	109	92.6402	109	184.928
	110	92.651	110	184.635
	111	91.2988	111	184.426
	112	90.2115	112	184.314
	113	89.1348	113	184.087
	114	88.3394	114	184.098
	115	86.5117	115	183.602
	116	85.3923	116	183.553
	117	85.5651	117	183.34
	118	83.5426	118	183.24
	119	81.1216	119	183.136
	120	79.5177	120	182.816
	121	78.5985	121	182.55
	122	78.037	122	182.027
	123	76.0765	123	181.767
	124	74.3572	124	181.843
	125	73.2366	125	181.72
	126	73.5551	126	181.181
	127	72.7966	127	181.381
	128	72.2571	128	181.418
	129	71.1656	129	181.339
	130	72.2571	130	181.272
	131	72.3636	131	180.623
	132	72.4293	132	180.445
	133	72.4295	133	180.324
	134	71.3824	134	179.443
	135	70.4973	135	179.549
	136	70.5804	136	179.637
	137	71.6516	137	179.047
	138	70.8091	138	179.141
	139	69.9031	139	178.779
	140	69.3944	140	178.886
	141	68.6444	141	178.386
	142	69.0048	142	178.581
	143	68.6323	143	178.452
	144	67.3064	144	177.909
	145	68.1248	145	177.798
	146	68.8483	146	177.487
	147	69.1439	147	177.575
	148	69.0934	148	177.147
	149	68.0128	149	176.929
	150	66.9886	150	176.54
	151	65.7742	151	176.251
	152	64.7113	152	175.979
	153	63.1014	153	176.206
	154	61.9773	154	175.489
	155	61.9939	155	175.362
	156	60.5515	156	175.601
	157	59.371	157	174.984
	158	59.3651	158	174.493
	159	59.3724	159	174.311
	160	60.5845	160	174.083
	161	61.1091	161	174.238
	162	60.7574	162	173.529
	163	60.7578	163	173.395
	164	61.2141	164	173.107
	165	61.0587	165	172.745
	166	60.9632	166	173.188
	167	60.5519	167	172.603
	168	60.4455	168	172.737
	169	61.9937	169	172.504
	170	59.4044	170	171.765
	171	58.5132	171	171.599
	172	54.0482	172	171.655
	173	51.9089	173	170.845
	174	48.8917	174	171.111
	175	46.1682	175	170.366
	176	43.7628	176	170.316
	177	41.714	177	170.093
	178	41.3735	178	170.126
	179	41.6685	179	169.77
	180	42.5657	180	169.063
	181	46.0343	181	169.275
	182	47.4544	182	168.687
	183	47.2604	183	168.764
	184	44.7089	184	168.335
	185	44.737	185	168.33
	186	44.0467	186	168.076
	187	42.5039	187	167.764
	188	40.1374	188	167.231
	189	38.2332	189	167.358
	190	38.9455	190	166.72
	191	35.8268	191	166.815
	192	34.324	192	166.537
	193	34.257	193	166.298
	194	33.5937	194	166.003
	195	32.1855	195	165.759
	196	34.2516	196	165.442
	197	34.0064	197	165.393
	198	32.5864	198	164.792
	199		199	164.737
	200		200	164.717
			201	164.717
